# Supplementary material for: Assessing LDL-C Levels and Lipid-Modifying Therapies in a Real-World Cohort of Patients with Atherosclerotic Cardiovascular Disease: The REALITY Study
Source: J Clin Med. 2025 Mar 28;14(7):2340. doi: 10.3390/jcm14072340 (PMC11989470; doi:10.3390/jcm14072340)
Supplement: Supplementary file 1 [file jcm-14-02340-s001.zip]

Archive with 1 entries (1 files):
- jcm-3527247-supplementary.pdf
